# Supplementary material for: Heat Stress Induces Alterations in Gene Expression of Actin Cytoskeleton and Filament of Cellular Components Causing Gut Disruption in Growing–Finishing Pigs
Source: Animals (Basel). 2024 Aug 26;14(17):2476. doi: 10.3390/ani14172476 (PMC11394201; doi:10.3390/ani14172476)
Supplement: Supplementary file 1 [file animals-14-02476-s001.zip]

Archive with 9 entries (9 files):
- Figure S1.png
- Figure S2.png
- Figure S3.png
- Figure S4.png
- Figure S5.png
- Figure S6.png
- File S1.xlsx
- Table S1.pdf
- Table S2.pdf
