# Supplementary material for: Heat Stress Induces Alterations in Gene Expression of Actin Cytoskeleton and Filament of Cellular Components Causing Gut Disruption in Growing–Finishing Pigs
Source: Animals (Basel). 2024 Aug 26;14(17):2476. doi: 10.3390/ani14172476 (PMC11394201; doi:10.3390/ani14172476)
Supplement: Supplementary file 1 [file animals-14-02476-s001.zip › File S1.xlsx]

## Sheet: Data
node1	node2	score
MGP	TAGLN	0.435
GZMB	GNLY	0.602
GPT2	PYGM	0.459
NEXN	CSRP1	0.41
TPM1	MYLK	0.411
TPM1	CSRP1	0.459
TPM1	TAGLN	0.46
TPM1	CNN1	0.477
TPM1	MYL9	0.496
TPM1	CKM	0.528
TPM1	ACTG2	0.582
TPM1	TPM2	0.715
TPM2	PDLIM3	0.427
TPM2	CSRP1	0.456
TPM2	CKM	0.508
TPM2	CNN1	0.525
TPM2	TAGLN	0.573
TPM2	MYL9	0.623
TPM2	ACTG2	0.675
ACTG2	MYLK	0.462
ACTG2	MYL9	0.581
ACTG2	TAGLN	0.61
ACTG2	CNN1	0.909
MYLK	CSRP1	0.431
MYLK	TAGLN	0.434
MYLK	CNN1	0.486
MYLK	PDLIM3	0.5
MYLK	PPP1R14A	0.585
MYLK	MYL9	0.823
PYGM	CKM	0.617
CNN1	MYL9	0.544
CNN1	TAGLN	0.6
TAGLN	PPP1R14A	0.44
TAGLN	CSRP1	0.693
TAGLN	MYL9	0.862
PDLIM3	CSRP1	0.436
CCL4	MX1	0.5
PPP1R14A	MYL9	0.57
CSRP1	MYL9	0.677
